# Supplementary material for: Distinct landscapes of fibroblast subtypes in arteries of patients with giant cell arteritis
Source: Rheumatology (Oxford). 2025 Mar 14;64(7):4382–92. doi: 10.1093/rheumatology/keaf143 (PMC12212911; doi:10.1093/rheumatology/keaf143)
Supplement: keaf143_Supplementary_Data [file keaf143_supplementary_data.zip]

Archive with 3 entries (2 files):
- keaf143_Supplementary_Data/
- keaf143_Supplementary_Data/rhe-24-2584-File007.docx
- keaf143_Supplementary_Data/rhe-24-2584-File008.docx
